# Supplementary material for: New Insights into Blood Circulating Lymphocytes in Human Pneumocystis Pneumonia
Source: J Fungi (Basel). 2021 Aug 11;7(8):652. doi: 10.3390/jof7080652 (PMC8400826; doi:10.3390/jof7080652)
Supplement: Supplementary file 1 [file jof-07-00652-s001.zip]

Archive with 1 entries (1 files):
- jof-1285447-supplementary.pdf
